# Supplementary material for: Timely Recognition of Abusive Injuries (TRAIN): Results from a Statewide Quality Improvement Collaborative
Source: Pediatr Qual Saf. 2023 Apr 10;8(2):e637. doi: 10.1097/pq9.0000000000000637 (PMC10085510; doi:10.1097/pq9.0000000000000637)
Supplement: Supplementary file 1 [file pqs-8-e637-s001.xlsx]

## Sheet: Sheet1
ICD-9 Codes	Description of injury	ICD-10 codes
372.72	Subconjunctival hemorrhage	H11.30 through H11.33
782.7	Ecchymosis	R23.3
800-829	Skull and facial fracture	S02.0XXA through S02.92xS
	Cervical vertebra fracture	S12.000A through S12.691S S12.8xxA through S12.8xxS S12.9xxA through S12.9xxS
	Rib, sternum and thoracic spine fracture	S22.000A through S22.9xxS
	Lumbar spine and pelvis fracture	S32.000A through S32.9xxS
	Shoulder and upper arm fracture	S42.001A through S42.92xS
	Forearm fracture	S52.001A through S52.92xS
	Wrist and Hand fracture	S62.001A through S62.92xS
	Femur fracture	S72.001A through S72.92xS
	Lower leg and ankle fracture	S82.001A through S82.92xS
	Foot and toe fracture	S92.001A through S92.919S
851	Intracranial hemorrhage	S06.310A through S06.319S S06.320A through S06.329S S06.330A through S06.339S S06.340A through S06.349S S06.350A through S06.359S S06.360A through S06.369S S06.370A through S06.379S S06.380A through S06.389S
852	Subdural hemorrhage	S06.4X0A through S06.4X0S S06.5X0A through S06.5X0S S06.6X0A through S06.6X0S
853	Traumatic brain injury	S06.300A through S06.309S
854	Intracranial injuries of other & unspecified nature	S06.810A through S06.819S S06.890A through S06.899S S06.9X0A through S06.9X9S
863	Abdominal trauma - GI tract	S36.200A through S36.209S S36.220A through S36.269S S36.290A through S36.299S S36.30XA through S36.39XS S36.400Athrough S36.439S S36.490A through S36.499S S36.500A through S36.539S S36.590A through S36.599S S36.60XA through S36.69XS
864	Abdominal trauma - Liver	S36.112A through S36.119S
865	Abdominal trauma - Spleen	S36.00XA through S36.00XS S36.020A through S36.029S S36.030A through S36.039S S36.09XA through S36.09XS
866	Abdominal trauma - Kidney	S37.001A through S37.002S S37.011A through S37.069S S37.091A through S37.099A
867	Abdominal trauma - Pelvic organs	S37.10XA through S37.19XS S37.20XA through S37.29XS S37.30XA through S37.39XS S37.401A through S37.409S S37.421A through S37.439S S37.491A through S37.499S S37.501Athrough S37.539S S37.591A through S37.599S S37.60XA through S37.69XS S37.822A through S37.829S S37.892A through S37.899S S37.90XA through S37.99XS
868	Abdominal trauma - Other	S36.122A through S36.129S S36.13XA through S36.13XS S36.81XA through S36.81XS S36.892A through S36.899S S36.90XA through S36.99XS S37.812A through S37.819S S37.892A through S37.899S S37.90XA through S37.99XS
869	Abdominal trauma - Unspecified	S36.99XA through S36.99XS S37.99XA through S37.99XS
870	Open wounds to Ocular Adnexa	S01.101A tthrough S01.159S S05.40XA through S05.42XS
871	Open wounds - Eyeball	S05.20XA through S05.22XS S05.30XA through S05.32XS S05.40XA through S05.42XS S05.50XA through S05.52XS S05.60XA through S05.62XS S05.70XA through S05.72XS
872	Open wounds - Ear	S01.311A through S01.319S S08.111A through S08.119S S08.121A through S08.129S S09.20XA through S09.22XS S09.301A through S09.309S S09.991A through S09.991S
873	Open wounds - Head	S01.00XA through S01.05XS S01.20XA through S01.25XS S01.401Athrough S01.459S S01.501A through S01.502S S01.511A through S01.512S S01.521A through S01.522S S01.531A through S01.532S S01.541A through S01.542S S01.551A through S01.552S S01.80XA through S01.85XS S01.90XA through S01.95XS S08.0XXA through S08.0XXS S08.811A through S08.812S S08.89XA through S08.89XS
874	Open wounds - Neck	S11.011A through S11.019S S11.021A through S11.029S S11.031A through S11.039S S11.10XA through S11.15XS S11.20XA through S11.25XS S11.80XA through S11.89XS S11.90XA through S11.95XS
875	Open wounds - Chest wall	S21.101A through S21.109S S21.111A through S21.119S S21.121A through S21.129S S21.131A through S21.139S S21.141A through S21.149S S21.151A through S21.159S
876	Open wounds - Back	S21.201A through S20.209S S21.211A through S21.219S S21.221A through S21.229S S21.231A through S21.239S S21.241A through S21.249S S21.251A through S21.259S S31.000A through S31.000S S31.010A through S31.010S S31.020A through S31.020S S31.030A through S31.030S S31.040A through S31.040S S31.050A through S31.050S
877	(open wounds - Buttock	S31.801A through S31.809S S31.811A through S31.819S S31.821A through S31.829S
878	Open wounds - External genital organs	S31.20XA through S31.25XS S31.30XA through S31.35XS S31.40XA through S31.45XS S31.501A through S31.502S S31.511A through S31.512S S31.521A through S31.522S S31.531A through S31.532S S31.541A through S31.542S S31.551A through S31.552S
879	Open wounds - Other/unspecified, except limbs	S21.001Athrough S21.059S S31.100A through S31.159S
880	Open wounds - Shoulder and upper arm	S41.001A through S41.059S S41.101A through S41.159S
880.2	Open wound with tendon involvement - Shoulder and upper arm	S46.021A through S46.029S S46.121A through S46.129S S46.221A through S46.229S S46.321A through S46.329S S46.821A through S46.829S S46.921A through S46.929S
881	Open wounds - Elbow, forearm, wrist	S51.001A through S51.039S S51.051A through S51.059S S51.801A through S51.859S S61.501A through S61.559S
881.2	Open wound with tendon involvement - Elbow, forearm, wrist	S56.021A through S56.029S S56.121A through S56.129S S56.221A through S56.229S S56.321A through S56.329S S56.421A through S56.429S S56.521A through S56.529S S56.821A through S56.829S S56.921A through S56.929S
882	Open wounds - Hand except finger	S61.401A through S61.409S S61.411A through S61.419S S61.421A through S61.429S S61.431A through S61.439S S61.441A through S61.449S S61.451A through S61.459S
882.2	Open wound with tendon involvement - Hand except finger	S66.821A through S66.829S S66.921A through S66.929S
883	Open wounds - Finger(s)	S61.001A through S61.059S S61.101A through S61.149S S61.151A through S61.159S S61.200A through S61.259S S61.300A through S61.359S
883.2	Open wound with tendon involvement - Finger(s)	S66.021A through S66.029S S66.120A through S66.129S S66.221A through S66.229S S66.320A through S66.329S S66.421A through S66.429S S66.520A through S66.529S
884	Open wounds - Multiple/unspecified of upper limb	S41.001A through S41.009S S41.101A through S41.109S S51.001A through S51.009S S51.801A through S51.809S S61.009A through S61.009S S61.101A through S61.109S S61.200A through S61.209S S61.300A through S61.309S S61.401A through S61.409S S61.501A through S61.509S
885	Open wounds - Traumtic amputation of thumb	S68.011A through S68.019S S68.021A through S68.029S S68.511A through S68.519S S68.521A through S68.529S
886	Open wounds - Traumatic amputation of other fingers	S68.110A through S68.119S S68.120A through S68.129S S68.610A through S68.619S S68.620A through S68.629S
887	Open wounds - Traumatic amputation of arm and hand	S68.411A through S68.419S S68.421A through S68.429S S68.711A through S68.719S S68.721A through S68.729S
890	Open wounds - Hip and thigh	S71.001A through S71.059S S71.101A through S71.159S
890.2	Open wound with tendon involvement - Hip and Thigh	S76.021A through S76.029S S76.121A through S76.129S S76.221A through S76.229S S76.321A through S76.329S S76.821A through S76.829S S76.929A through S76.929S
891	Open wounds - Knee, leg, and ankle	S81.001A through S81.059S S81.801A through S81.859S S91.001A through S91.059S
891.2	Open wound with tendon involvement - Knee, leg, and ankle	S86.021A through S86.029S S86.121A through S86.129S S86.221A through S86.229S S86.321A through S86.329S S86.821A through S86.829S S86.921A through S86.929S S96.211A through S96.229S S96.821A through S96.829S S96.921A through S96.929S
892	Open wounds - Foot except toes	S91.301A through S91.309S S91.311A through S91.319S S91.321A through S91.329S S91.331A through S91.339S S91.341A through S91.349S S91.351A through S91.359S
892.2	Open wound with tendon involvement - Foot except toes	S96.221A through S96.229S S96.821A through S96.829S S96.921A through S96.929S
893	Open wounds - Toe(s)	S91.101A through S91.109S S91.111A through S91.119S S91.121A through S91.129S S91.131A through S91.139S S91.141A through S91.149S S91.151A through S91.159S S91.201A through S91.209S S91.211A through S91.219S S91.221A through S91.229S S91.231A through S91.239S S91.241A through S91.249S S91.251A through S91.259S
893.2	Open wound with tendon involvement - Toe(s)	S96.021A through S96.029S S96.121A through S96.129S
894	Open wounds - Multiple/unspecified of lower limb	S71.001A through S71.009S S71.109A through S71.109S S81.001A through S81.009S S81.801A through S81.809S
895	Open wounds - Traumatic amputation of toe(s)	S98.111A through S98.119S S98.121A through S98.129S S98.131A through S98.139S S98.141A through S98.149S S98.211A through S98.219S S98.221A through S98.229S
896	Open wounds - Traumatic amputation of foot	S98.011A through S98.019S S98.021A through S98.029S S98.311A through S98.319S S98.321A through S98.329S S98.911A through S98.919S S98.921A through S98.929S
897	Open wounds - Traumatic amputation of legs	S78.011A through S78.019S S78.021A through S78.029S S78.111A through S78.119S S78.121A through S78.129S S78.911A through S78.919S S78.921A through S78.929S S88.011A through S88.019S S88.021A through S88.029S S88.111A through S88.119S S88.121A through S88.129S S88.911A through S88.919S S88.921A through S88.929S
873.6-873.7	Oropharyngeal injury	S01.502A through S01.502S S01.512A through S01.512S S01.522A through S01.522S S01.532A through S01.532S S01.542A through S01.542S S01.552A through S01.552S S02.5XXA through S02.5XXS
910	Superficial cutaneous injuries - Face, neck, scalp	S00.00XA through S00.02XS S00.05XA through S00.07XS S00.30XA through S00.32XS S00.34XA through S00.37XS S00.401A through S00.429S S00.441A tthrough S00.479S S00.501A through S00.522S S00.541A through S00.572S S00.80XA through S00.82XS S00.84XA through S00.87XS S00.90XA through S00.92XS S00.94XA through S00.97.XS S10.10XA through S10.17XS S10.80XA through S10.82XS S10.84XA through S10.87XS S10.90X…
911	Superficial cutaneous injuries - Trunk	S20.101A through S20.109S S20.111A through S20.119S S20.121A through S20.129S S20.141A through S20.179S S20.301A through S20.329S S20.341Athrough S20.379S S20.401Athrough S20.429S S20.441A through S20.479S S20.90XA through S20.97XS S30.810A through S30.827S S30.840A through S30.877A S30.91XA through S30.98XS
912	Superficial cutaneous injuries - Shoulder and upper arm	S40.211A through S40.219S S40.221A through S40.229S S40.241A through S40.249S S40.251A through S40.259S S40.261A through S20.269S S40.271A through S20.279S S40.811A through S40.819S S40.821A through S40.829S S40.841A through S40.849S S40.851A through S40.859S S40.861A through S40.869S S40.871A through S40.879S S40.911A through S40.919S S40.921A through S40.929S
913	Superficial cutaneous injuries - Elbow, forearm, wrist	S50.311A through S50.319S S50.321A through S50.329S S50.341A through S50.349S S50.351A through S50.359S S50.361A through S50.369S S50.371A through S50.379S S50.811A through S50.829S S50.841A through S50.879S S50.901A through S50.919S S60.811Athrough S60.829S S60.841Athrough S60.879S S60.911A through S60.919S
914	Superficial cutaneous injuries - Hand except finger(s)	S60.511A through S60.519S S60.521A through S60.529S S60.541A through S60.549S S60.551A through S60.559S S60.561A through S60.569S S60.571A through S60.579S S60.921A through S60.929S
915	Superficial cutaneous injuries - Finger(s)	S60.311A through S60.319S S60.321A through S60.329S S60.341A through S60.349S S60.351A through S60.359S S60.361A through S60.369S S60.371A through S60.379S S60.391A through S60.399S S60.410A through S60.419S S60.420A through S60.429S S60.440A through S60.449S S60.450A through S60.459S S60.460A through S60.469S S60.470A through S60.479S S60.931A through S60.939S S60.940A through S60.949S
916	Superficial cutaneous injuries - Hip, thigh, leg, and ankle	S70.211A through S70.229S S70.241A through S70.279S S70.311A through S70.329S S70.341A through S70.379S S70.911A through S70.919S S70.921A through S70.929S S80.211A through S80.219S S80.221A through S80.229S S80.241A through S80.279S S80.811A through S80.829S S80.841A through S80.871S S80.911A through S80.929S S90.511A through S90.529S S90.541A through S90.579S S90.911A through S90.919S
917	Superficial cutaneous injuries - Foot and toe(s)	S90.411A through S90.426S S90.441A through S90.476S S90.811A through S90.829S S90.841A through S90.879S S90.921A through S90.936S
918	Superficial cutaneous injuries - Eye and adnexa	S00.201A through S00.209S S00.211A through S00.219S S00.221A through S00.229S S00.241A through S00.249S S00.251A through S00.259S S00.261A through S00.269S S00.271A through S00.279S
919	Superficial cutaneous injuries - Other, multiple, unspecified	T07
920	Bruising - Face, neck, scalp	S00.03XA through S00.03XS S00.33XA through S00.33XS S00.431A through S00.439S S00.531A through S00.532S S00.83XA through S00.83XS S00.93XA through S00.93XS S10.0XXA through S10.0XXS S10.83XA through S10.83XS S10.93XA through S10.93XS
921	Bruising - Eye and adnexa	S00.10XA through S00.12XS S05.10XA through S05.12XS
922	Bruising - Trunk	S20.00XA through S20.02XS S20.20XA through S20.20XS S20.211A through S20.219S S20.221A through S20.229S S30.0XXA through S30.0XXS S30.1XXA through S30.1XXS S30.201A through S30.202S S30.21XA through S30.23XS S30.3XXA through S30.3XXS
923	Bruising - Upper limb	S40.011A through S40.019S S40.021A through S40.029S S50.00XA through S50.02XS S50.10XA through S50.12XS S60.00XA through S60.00XS S60.011A through S60.019S S60.021A through S60.029S S60.031A through S60.039S S60.041A through S60.049S S60.051A through S60.059S S60.10XA through S60.10XS S60.111A through S60.119S S60.121A through S60.129S S60.131A through S60.139S S60.141A through S60.149S S60.151A …
924	Bruising - Lower limb, other, unspecified	S70.00XA through S70.02XS S70.10XA through S70.12XS S80.00XA through S80.02XA S80.10XA through S80.12XA S90.00XA through S90.02XS S90.111A through S90.119S S90.121A through S90.129S S90.211A through S90.219S S90.221A through S90.229S S90.30XA through S90.32XS
922.4	Contusion - external genital	S30.201A through S30.202S S30.21XA through S30.23XS
878	Open wound - external genital	S31.40XA through S31.45XS S31.501A through S31.502S S31.511A through S31.512S S31.521A through S31.522S S31.531A through S31.532S S31.541A through S31.542S S31.551A through S31.541S S38.211A through S38.212S S38.221A through S38.222S S38.231A through S38.232S
940	Burns - Eye and adnexa	T26
941	Burns - Face, neck, scalp	T20 T28.411A through T28.419S T28.911A through T28.919S
942	Burns - Trunk	T21
943	Burns - Upper limb except wrist and hand	T22
944	Burns - Wrist and hand	T23
945	Burns - Lower limb	T24 T25
946	Burns - Multiple, specified	T30
947	Burns - Internal organs	T27 T28.0XXA through T28.40XS T28.49XA through TT28.90XS T28.99XA through T28.99XS
948	Burns - Extent of body surface involved	T31 T32
949	Burns - Unspecified	T30

## Sheet: Sheet2
E8100	V455XXA
E8101	V456XXA
E8102	V254XXA
E8103	V255XXA
E8104	V828XXA
E8105	V8061XA
E8105	V8062XA
E8106	V159XXA
E8107	V0510XA
E8108	V457XXA
E8109	V459XXA
E8110	V4940XA
E8111	V4950XA
E8112	V2940XA
E8113	V2950XA
E8114	V821XXA
E8115	V8041XA
E8115	V8042XA
E8116	V139XXA
E8117	V0310XA
E8118	V4988XA
E8119	V4988XA
E8120	V4988XA
E8121	V4959XA
E8122	V2949XA
E8123	V2959XA
E8124	V821XXA
E8125	V8041XA
E8126	V139XXA
E8127	V0310XA
E8128	V4372XA
E8129	V877XXA
E8130	V465XXA
E8131	V466XXA
E8132	V264XXA
E8133	V215XXA
E8134	V821XXA
E8135	V8041XA
E8136	V1960XA
E8137	V0310XA
E8138	V467XXA
E8139	V879XXA
E8140	V405XXA
E8141	V406XXA
E8142	V204XXA
E8143	V205XXA
E8144	V821XXA
E8145	V8041XA
E8146	V139XXA
E8147	V0310XA
E8148	V407XXA
E8149	V409XXA
E8150	V8609XA
E8151	V8619XA
E8152	V2988XA
E8153	V275XXA
E8154	V821XXA
E8155	V8041XA
E8156	V139XXA
E8157	V0310XA
E8158	V8629XA
E8159	V8639XA
E8160	V485XXA
E8161	V486XXA
E8162	V284XXA
E8163	V285XXA
E8164	V829XXA
E8165	V80929A
E8166	V193XXA
E8167	V091XXA
E8168	V487XXA
E8169	V489XXA
E8170	V484XXA
E8171	V484XXA
E8172	V283XXA
E8173	V283XXA
E8174	V824XXA
E8175	V80918A
E8176	V183XXA
E8177	V0920XA
E8178	V484XXA
E8179	V878XXA
E8180	V485XXA
E8181	V486XXA
E8182	V284XXA
E8183	V285XXA
E8184	V828XXA
E8185	V80918A
E8186	V189XXA
E8187	V093XXA
E8188	V787XXA
E8189	V878XXA
E8190	V499XXA
E8191	V499XXA
E8191	V599XXA
E8191	V699XXA
E8192	V299XXA
E8193	V299XXA
E8194	V829XXA
E8195	V80919A
E8196	V199XXA
E8197	V093XXA
E8198	V892XXA
E8199	V892XXA
E8200	V8652XA
E8201	V8662XA
E8202	V888XXA
E8203	V888XXA
E8204	V888XXA
E8205	V888XXA
E8206	V888XXA
E8207	V888XXA
E8208	V8672XA
E8209	V8692XA
E8210	V8659XA
E8211	V8669XA
E8212	V888XXA
E8213	V888XXA
E8214	V888XXA
E8215	V888XXA
E8216	V888XXA
E8217	V888XXA
E8218	V8679XA
E8219	V8699XA
E8220	V400XXA
E8221	V401XXA
E8222	V200XXA
E8223	V201XXA
E8224	V820XXA
E8225	V80918A
E8226	V1929XA
E8227	V0300XA
E8228	V402XXA
E8229	V403XXA
E8230	V4702XA
E8231	V4712XA
E8232	V270XXA
E8233	V271XXA
E8234	V823XXA
E8235	V8081XA
E8236	V172XXA
E8237	V099XXA
E8238	V572XXA
E8239	V4732XA
E8240	V4342XA
E8241	V4342XA
E8242	V233XXA
E8243	V233XXA
E8244	V824XXA
E8245	V80918A
E8246	V183XXA
E8247	V099XXA
E8248	V4342XA
E8249	V888XXA
E8250	V580XXA
E8251	V493XXA
E8252	V293XXA
E8253	V281XXA
E8254	V828XXA
E8255	V80918A
E8256	V1988XA
E8257	V0900XA
E8258	V582XXA
E8259	V890XXA
E9064	W57XXXA
